# Supplementary material for: Myricetin Acts as an Inhibitor of Type II NADH Dehydrogenase from Staphylococcus aureus
Source: Molecules. 2024 May 16;29(10):2354. doi: 10.3390/molecules29102354 (PMC11124336; doi:10.3390/molecules29102354)
Supplement: Supplementary file 1 [file molecules-29-02354-s001.zip]

Archive with 1 entries (1 files):
- molecules-2999939-supplementary.tif
